# Supplementary material for: Ecological Connectivity for Reptiles in Agroecosystems: A Case Study with Olive Groves in Liguria (Northwestern Italy)
Source: Animals (Basel). 2025 Mar 21;15(7):909. doi: 10.3390/ani15070909 (PMC11987836; doi:10.3390/ani15070909)
Supplement: Supplementary file 1 [file animals-15-00909-s001.zip]

Archive with 1 entries (1 files):
- animals-3521538-supplementary.pdf
